# Supplementary material for: Trends in Incidence and Outcomes of Hospitalizations for Urinary Tract Infection among Older People in Spain (2001–2018)
Source: J Clin Med. 2021 May 26;10(11):2332. doi: 10.3390/jcm10112332 (PMC8198653; doi:10.3390/jcm10112332)
Supplement: Supplementary file 1 [file jcm-10-02332-s001.zip]

Archive with 1 entries (1 files):
- jcm-1201752-supplementary.pdf
